# Supplementary material for: Systems Approach to Investigate the Role of Fruit and Vegetable Types on Vascular Function in Pre-Hypertensive Participants: Protocol and Baseline Characteristics of a Randomised Crossover Dietary Intervention
Source: Nutrients. 2024 Sep 1;16(17):2923. doi: 10.3390/nu16172923 (PMC11397325; doi:10.3390/nu16172923)
Supplement: Supplementary file 1 [file nutrients-16-02923-s001.zip]

Archive with 1 entries (1 files):
- nutrients-3137884-supplementary.pdf
